# Supplementary material for: An improved spreadsheet for calculating limb length discrepancy and epiphysiodesis timing using the multiplier method
Source: J Child Orthop. 2016 Jun 29;10(4):313–9. doi: 10.1007/s11832-016-0754-4 (PMC4940249; doi:10.1007/s11832-016-0754-4)
Supplement: Supplementary file 1 — Supplementary material 1 (XLS 2559 kb) [file 11832_2016_754_MOESM1_ESM.xls]

## Sheet: Congenital LLD Worksheet
Congenital LLD Worksheet						Instructions for use:
Demographics						Press Clear Data button to clear data and reset today's date.
		Date of X-ray:	2016-06-24
Date of birth:
	Years	Months																		lij
Age:	0	0				If no date of birth is entered, enter patient’s age
Sex:	Male	Female			5.08
Age:	0	Multiplier:	5.08		4.63
0	0	0	0
Current Radiographs			mm	cm
Lengths:	Right	Left		Δ
Femur				0	0
Tibia				0	0
Femur + Tibia + Ft Ht	0	0				hide
Foot height difference				0	0	If actual foot height is not known, the foot height difference can
Segmental LLD						be entered into the cell on the long side.
Femoral head height difference
Previous Lengthenings
Surgery Date/Details	Right	Left
						Enter the amount of previous lengthening on either lower extremity.
	0	0		0
Projected Length at Maturity
Projected Length at Maturity	0	0		0
Fem LLD at Mat	0
Tib LLD at mat	0
	Right Long	Left Long
Projected LLD:	0	0
	0	0
Epiphysiodesis Timing Considerations					#DIV/0!
	Years Months				#DIV/0!
Distal Femoral (DF)					#DIV/0!
Proximal Tibial (PT)					#DIV/0!
DF and PT					#DIV/0!
					#DIV/0!	Please see Help tab for further instructions

## Sheet: Congenital Calculations
									Age	Boy M	Girl M
	1								0	5.08	4.63
Epiphysis	age	Boy M at epiphysiodesis	Girl M at epiphysiodesis
DF	#DIV/0!	#DIV/0!	#DIV/0!
PT	#DIV/0!	#DIV/0!	#DIV/0!
DF + PT	#DIV/0!	#DIV/0!	#DIV/0!
								long Tib	0			1.1243
	Short leg		0		Rt	Lt		Short Tib	0
				Femur	0	0
				Tibia	0	0		Long Fem	0
				Total	0	0		Short Fem	0

## Sheet: Developmental LLD Worksheet 
Developmental LLD Worksheet						Instructions for use:
Demographics						Press Clear Data button to clear data and reset today's date.
			Date of X-ray:	2016-06-24	=today
Date of Birth:
	Years	Months
Age:	0	0	0		0	If no date of birth is entered, enter patient’s age
					5.08
	2016-06-24
Sex:	Male	Female			4.63
0	0	0	Multiplier:	5.08
Radiographs				mm cm
Lengths:
Lengths:	Right Current	Left Current	Right Prior	Left Prior
Femur					0	Enter lengths of femurs and/or tibias from current
Tibia					0	and prior X-rays.
Foot Height Difference					hide
Total Length	0	0	0	0	hide
Growth Inhibition	0
Projected Length of Long Leg (cm)	0	Projected Length of Short Leg (cm)	%growth rate of short	Growth inhib	hide
0	0	0	1	0	hide
0	0	0			hide
Projected Length at Maturity
Projected LLD:				FALSE
Epiphysiodesis Timing Considerations					#DIV/0!
	Years Months				#DIV/0!
Distal Femoral (DF)					#DIV/0!
Proximal Tibial (PT)					#DIV/0!
DF and PT					#DIV/0!
					#DIV/0!	Please see Help tab for further instructions

## Sheet: Developmental Calculations
									Age	Boy M	Girl M
	1								0	5.08	4.63
Epiphysis	age	Boy M at epiphysiodesis	Girl M at epiphysiodesis
DF	#DIV/0!	#DIV/0!	#DIV/0!
PT	#DIV/0!	#DIV/0!	#DIV/0!
DF + PT	#DIV/0!	#DIV/0!	#DIV/0!
								long Tib	0			1.1243
	Short leg		0		Rt	Lt		Short Tib	0
				Femur	0	0
				Tibia	0	0		Long Fem	0
				Total	0	0		Short Fem	0
								Fem Disc Maturity		0
								Tib Disc Maturity		0
								Projected LLD Mat		0
								Rt Mat	Lt Mat
								0	0

## Sheet: Height Worksheet
Adult Height Prediction Worksheet
Demographics
			2016-06-24
Date of birth:
	Years	Months
Age:	0	0
Sex:	Male	Female
		Multiplier:	3.535
0	0	0	0	3.535
0	0		3.535	3.29
Current Height			cm	in
Predicted Height at Maturity
					cm	in
	0				b15*D9	b20*2.54
	0				b19/2.54	b15*D9

## Sheet: Multipliers
Boy (Ascending)			Girl (Ascending)				Boy (Descending)			Girl (Descending)
Age (Years)	Age (Months)	M	Age (Years)	Age (Months)	M		M	Age (Years)		M	Age (Years)
0	0	5.08	0	0	4.63		1	17		1	14
0.0833333	1	4.927	0.0833333	1	4.492		1.001	16.9167		1.003	13.9167
0.166667	2	4.773	0.166667	2	4.353		1.002	16.8333		1.005	13.8333
0.25	3	4.62	0.25	3	4.215		1.00266	16.6667		1.008	13.75
0.333333	4	4.467	0.333333	4	4.077		1.00333	16.75		1.01	13.6667
0.416667	5	4.313	0.416667	5	3.938		1.004	16.5833		1.013	13.5833
0.5	6	4.16	0.5	6	3.8		1.005	16.5		1.015	13.5
0.583333	7	4.007	0.583333	7	3.662		1.006	16.4167		1.018	13.4167
0.666667	8	3.853	0.666667	8	3.523		1.007	16.3333		1.02	13.3333
0.75	9	3.7	0.75	9	3.385		1.00766	16.1667		1.023	13.25
0.833333	10	3.547	0.833333	10	3.247		1.00833	16.25		1.025	13.1667
0.916667	11	3.393	0.916667	11	3.108		1.009	16.0833		1.028	13.0833
1	12	3.24	1	12	2.97		1.01	16		1.03	13
1.08333	13	3.186	1.08333	13	2.922		1.013	15.9167		1.033	12.9167
1.16667	14	3.132	1.16667	14	2.873		1.015	15.8333		1.037	12.8333
1.25	15	3.078	1.25	15	2.825		1.018	15.75		1.04	12.75
1.33333	16	3.023	1.33333	16	2.777		1.02	15.6667		1.043	12.6667
1.41667	17	2.969	1.41667	17	2.728		1.023	15.5833		1.047	12.5833
1.5	18	2.915	1.5	18	2.68		1.025	15.5		1.05	12.5
1.58333	19	2.861	1.58333	19	2.632		1.028	15.4167		1.053	12.4167
1.66667	20	2.807	1.66667	20	2.583		1.03	15.3333		1.057	12.3333
1.75	21	2.753	1.75	21	2.535		1.033	15.25		1.06	12.25
1.83333	22	2.698	1.83333	22	2.487		1.035	15.1667		1.063	12.1667
1.91667	23	2.644	1.91667	23	2.438		1.038	15.0833		1.067	12.0833
2	24	2.59	2	24	2.39		1.04	15		1.07	12
2.08333	25	2.56	2.08333	25	2.362		1.043	14.9167		1.075	11.9167
2.16667	26	2.53	2.16667	26	2.333		1.047	14.8333		1.08	11.8333
2.25	27	2.5	2.25	27	2.305		1.05	14.75		1.085	11.75
2.33333	28	2.47	2.33333	28	2.277		1.053	14.6667		1.09	11.6667
2.41667	29	2.44	2.41667	29	2.248		1.057	14.5833		1.095	11.5833
2.5	30	2.41	2.5	30	2.22		1.06	14.5		1.1	11.5
2.58333	31	2.38	2.58333	31	2.192		1.063	14.4167		1.105	11.4167
2.66667	32	2.35	2.66667	32	2.163		1.067	14.3333		1.11	11.3333
2.75	33	2.32	2.75	33	2.135		1.07	14.25		1.115	11.25
2.83333	34	2.29	2.83333	34	2.107		1.073	14.1667		1.12	11.1667
2.91667	35	2.26	2.91667	35	2.078		1.077	14.0833		1.125	11.0833
3	36	2.23	3	36	2.05		1.08	14		1.13	11
3.08333	37	2.211	3.08333	37	3.032		1.084	13.9167		1.135	10.9167
3.16667	38	2.192	3.16667	38	2.013		1.088	13.8333		1.14	10.8333
3.25	39	2.173	3.25	39	1.995		1.093	13.75		1.145	10.75
3.33333	40	2.153	3.33333	40	1.977		1.097	13.6667		1.15	10.6667
3.41667	41	2.134	3.41667	41	1.958		1.101	13.5833		1.155	10.5833
3.5	42	2.115	3.5	42	1.94		1.105	13.5		1.16	10.5
3.58333	43	2.096	3.58333	43	1.922		1.109	13.4167		1.165	10.4167
3.66667	44	2.077	3.66667	44	1.903		1.113	13.3333		1.17	10.3333
3.75	45	2.058	3.75	45	1.885		1.118	13.25		1.175	10.25
3.83333	46	2.038	3.83333	46	1.867		1.122	13.1667		1.18	10.1667
3.91667	47	2.019	3.91667	47	1.848		1.126	13.0833		1.185	10.0833
4	48	2	4	48	1.83		1.13	13		1.19	10
4.08333	49	1.985	4.08333	49	1.816		1.134	12.9167		1.196	9.91667
4.16667	50	1.97	4.16667	50	1.802		1.138	12.8333		1.202	9.83333
4.25	51	1.955	4.25	51	1.788		1.143	12.75		1.208	9.75
4.33333	52	1.94	4.33333	52	1.773		1.147	12.6667		1.213	9.66667
4.41667	53	1.925	4.41667	53	1.759		1.151	12.5833		1.219	9.58333
4.5	54	1.91	4.5	54	1.745		1.155	12.5		1.225	9.5
4.58333	55	1.895	4.58333	55	1.731		1.159	12.4167		1.231	9.41667
4.66667	56	1.88	4.66667	56	1.717		1.163	12.3333		1.237	9.33333
4.75	57	1.865	4.75	57	1.703		1.168	12.25		1.243	9.25
4.83333	58	1.85	4.83333	58	1.688		1.172	12.1667		1.248	9.16667
4.91667	59	1.835	4.91667	59	1.674		1.176	12.0833		1.254	9.08333
5	60	1.82	5	60	1.66		1.18	12		1.26	9
5.08333	61	1.808	5.08333	61	1.648		1.185	11.9167		1.266	8.91667
5.16667	62	1.795	5.16667	62	1.635		1.19	11.8333		1.272	8.83333
5.25	63	1.783	5.25	63	1.623		1.195	11.75		1.278	8.75
5.33333	64	1.77	5.33333	64	1.61		1.2	11.6667		1.283	8.66667
5.41667	65	1.758	5.41667	65	1.598		1.205	11.5833		1.289	8.58333
5.5	66	1.745	5.5	66	1.585		1.21	11.5		1.295	8.5
5.58333	67	1.733	5.58333	67	1.573		1.215	11.4167		1.301	8.41667
5.66667	68	1.72	5.66667	68	1.56		1.22	11.3333		1.307	8.33333
5.75	69	1.708	5.75	69	1.548		1.225	11.25		1.313	8.25
5.83333	70	1.695	5.83333	70	1.535		1.23	11.1667		1.318	8.16667
5.91667	71	1.683	5.91667	71	1.523		1.235	11.0833		1.324	8.08333
6	72	1.67	6	72	1.51		1.24	11		1.33	8
6.08333	73	1.662	6.08333	73	1.503		1.246	10.9167		1.338	7.91667
6.16667	74	1.653	6.16667	74	1.497		1.252	10.8333		1.347	7.83333
6.25	75	1.645	6.25	75	1.49		1.258	10.75		1.355	7.75
6.33333	76	1.637	6.33333	76	1.483		1.263	10.6667		1.363	7.66667
6.41667	77	1.628	6.41667	77	1.477		1.269	10.5833		1.372	7.58333
6.5	78	1.62	6.5	78	1.47		1.275	10.5		1.38	7.5
6.58333	79	1.612	6.58333	79	1.463		1.281	10.4167		1.388	7.41667
6.66667	80	1.603	6.66667	80	1.457		1.287	10.3333		1.397	7.33333
6.75	81	1.595	6.75	81	1.45		1.293	10.25		1.405	7.25
6.83333	82	1.587	6.83333	82	1.443		1.298	10.1667		1.413	7.16667
6.91667	83	1.578	6.91667	83	1.437		1.304	10.0833		1.422	7.08333
7	84	1.57	7	84	1.43		1.31	10		1.43	7
7.08333	85	1.562	7.08333	85	1.422		1.316	9.91667		1.437	6.91667
7.16667	86	1.553	7.16667	86	1.413		1.322	9.83333		1.443	6.83333
7.25	87	1.545	7.25	87	1.405		1.328	9.75		1.45	6.75
7.33333	88	1.537	7.33333	88	1.397		1.333	9.66667		1.457	6.66667
7.41667	89	1.528	7.41667	89	1.388		1.339	9.58333		1.463	6.58333
7.5	90	1.52	7.5	90	1.38		1.345	9.5		1.47	6.5
7.58333	91	1.512	7.58333	91	1.372		1.351	9.41667		1.477	6.41667
7.66667	92	1.503	7.66667	92	1.363		1.357	9.33333		1.483	6.33333
7.75	93	1.495	7.75	93	1.355		1.363	9.25		1.49	6.25
7.83333	94	1.487	7.83333	94	1.347		1.368	9.16667		1.497	6.16667
7.91667	95	1.478	7.91667	95	1.338		1.374	9.08333		1.503	6.08333
8	96	1.47	8	96	1.33		1.38	9		1.51	6
8.08333	97	1.463	8.08333	97	1.324		1.388	8.91667		1.523	5.91667
8.16667	98	1.455	8.16667	98	1.318		1.395	8.83333		1.535	5.83333
8.25	99	1.448	8.25	99	1.313		1.403	8.75		1.548	5.75
8.33333	100	1.44	8.33333	100	1.307		1.41	8.66667		1.56	5.66667
8.41667	101	1.433	8.41667	101	1.301		1.418	8.58333		1.573	5.58333
8.5	102	1.425	8.5	102	1.295		1.425	8.5		1.585	5.5
8.58333	103	1.418	8.58333	103	1.289		1.433	8.41667		1.598	5.41667
8.66667	104	1.41	8.66667	104	1.283		1.44	8.33333		1.61	5.33333
8.75	105	1.403	8.75	105	1.278		1.448	8.25		1.623	5.25
8.83333	106	1.395	8.83333	106	1.272		1.455	8.16667		1.635	5.16667
8.91667	107	1.388	8.91667	107	1.266		1.463	8.08333		1.648	5.08333
9	108	1.38	9	108	1.26		1.47	8		1.66	5
9.08333	109	1.374	9.08333	109	1.254		1.478	7.91667		1.674	4.91667
9.16667	110	1.368	9.16667	110	1.248		1.487	7.83333		1.688	4.83333
9.25	111	1.363	9.25	111	1.243		1.495	7.75		1.703	4.75
9.33333	112	1.357	9.33333	112	1.237		1.503	7.66667		1.717	4.66667
9.41667	113	1.351	9.41667	113	1.231		1.512	7.58333		1.731	4.58333
9.5	114	1.345	9.5	114	1.225		1.52	7.5		1.745	4.5
9.58333	115	1.339	9.58333	115	1.219		1.528	7.41667		1.759	4.41667
9.66667	116	1.333	9.66667	116	1.213		1.537	7.33333		1.773	4.33333
9.75	117	1.328	9.75	117	1.208		1.545	7.25		1.788	4.25
9.83333	118	1.322	9.83333	118	1.202		1.553	7.16667		1.802	4.16667
9.91667	119	1.316	9.91667	119	1.196		1.562	7.08333		1.816	4.08333
10	120	1.31	10	120	1.19		1.57	7		1.83	4
10.0833	121	1.304	10.0833	121	1.185		1.578	6.91667		1.848	3.91667
10.1667	122	1.298	10.1667	122	1.18		1.587	6.83333		1.867	3.83333
10.25	123	1.293	10.25	123	1.175		1.595	6.75		1.885	3.75
10.3333	124	1.287	10.3333	124	1.17		1.603	6.66667		1.903	3.66667
10.4167	125	1.281	10.4167	125	1.165		1.612	6.58333		1.922	3.58333
10.5	126	1.275	10.5	126	1.16		1.62	6.5		1.94	3.5
10.5833	127	1.269	10.5833	127	1.155		1.628	6.41667		1.958	3.41667
10.6667	128	1.263	10.6667	128	1.15		1.637	6.33333		1.977	3.33333
10.75	129	1.258	10.75	129	1.145		1.645	6.25		1.995	3.25
10.8333	130	1.252	10.8333	130	1.14		1.653	6.16667		2.013	3.16667
10.9167	131	1.246	10.9167	131	1.135		1.662	6.08333		3.032	3.08333
11	132	1.24	11	132	1.13		1.67	6		2.05	3
11.0833	133	1.235	11.0833	133	1.125		1.683	5.91667		2.078	2.91667
11.1667	134	1.23	11.1667	134	1.12		1.695	5.83333		2.107	2.83333
11.25	135	1.225	11.25	135	1.115		1.708	5.75		2.135	2.75
11.3333	136	1.22	11.3333	136	1.11		1.72	5.66667		2.163	2.66667
11.4167	137	1.215	11.4167	137	1.105		1.733	5.58333		2.192	2.58333
11.5	138	1.21	11.5	138	1.1		1.745	5.5		2.22	2.5
11.5833	139	1.205	11.5833	139	1.095		1.758	5.41667		2.248	2.41667
11.6667	140	1.2	11.6667	140	1.09		1.77	5.33333		2.277	2.33333
11.75	141	1.195	11.75	141	1.085		1.783	5.25		2.305	2.25
11.8333	142	1.19	11.8333	142	1.08		1.795	5.16667		2.333	2.16667
11.9167	143	1.185	11.9167	143	1.075		1.808	5.08333		2.362	2.08333
12	144	1.18	12	144	1.07		1.82	5		2.39	2
12.0833	145	1.176	12.0833	145	1.067		1.835	4.91667		2.438	1.91667
12.1667	146	1.172	12.1667	146	1.063		1.85	4.83333		2.487	1.83333
12.25	147	1.168	12.25	147	1.06		1.865	4.75		2.535	1.75
12.3333	148	1.163	12.3333	148	1.057		1.88	4.66667		2.583	1.66667
12.4167	149	1.159	12.4167	149	1.053		1.895	4.58333		2.632	1.58333
12.5	150	1.155	12.5	150	1.05		1.91	4.5		2.68	1.5
12.5833	151	1.151	12.5833	151	1.047		1.925	4.41667		2.728	1.41667
12.6667	152	1.147	12.6667	152	1.043		1.94	4.33333		2.777	1.33333
12.75	153	1.143	12.75	153	1.04		1.955	4.25		2.825	1.25
12.8333	154	1.138	12.8333	154	1.037		1.97	4.16667		2.873	1.16667
12.9167	155	1.134	12.9167	155	1.033		1.985	4.08333		2.922	1.08333
13	156	1.13	13	156	1.03		2	4		2.97	1
13.0833	157	1.126	13.0833	157	1.028		2.019	3.91667		3.108	0.916667
13.1667	158	1.122	13.1667	158	1.025		2.038	3.83333		3.247	0.833333
13.25	159	1.118	13.25	159	1.023		2.058	3.75		3.385	0.75
13.3333	160	1.113	13.3333	160	1.02		2.077	3.66667		3.523	0.666667
13.4167	161	1.109	13.4167	161	1.018		2.096	3.58333		3.662	0.583333
13.5	162	1.105	13.5	162	1.015		2.115	3.5		3.8	0.5
13.5833	163	1.101	13.5833	163	1.013		2.134	3.41667		3.938	0.416667
13.6667	164	1.097	13.6667	164	1.01		2.153	3.33333		4.077	0.333333
13.75	165	1.093	13.75	165	1.008		2.173	3.25		4.215	0.25
13.8333	166	1.088	13.8333	166	1.005		2.192	3.16667		4.353	0.166667
13.9167	167	1.084	13.9167	167	1.003		2.211	3.08333		4.492	0.0833333
14	168	1.08	14	168	1		2.23	3		4.63	0
14.0833	169	1.077					2.26	2.91667
14.1667	170	1.073					2.29	2.83333
14.25	171	1.07					2.32	2.75
14.3333	172	1.067					2.35	2.66667
14.4167	173	1.063					2.38	2.58333
14.5	174	1.06					2.41	2.5
14.5833	175	1.057					2.44	2.41667
14.6667	176	1.053					2.47	2.33333
14.75	177	1.05					2.5	2.25
14.8333	178	1.047					2.53	2.16667
14.9167	179	1.043					2.56	2.08333
15	180	1.04					2.59	2
15.0833	181	1.038					2.644	1.91667
15.1667	182	1.035					2.698	1.83333
15.25	183	1.033					2.753	1.75
15.3333	184	1.03					2.807	1.66667
15.4167	185	1.028					2.861	1.58333
15.5	186	1.025					2.915	1.5
15.5833	187	1.023					2.969	1.41667
15.6667	188	1.02					3.023	1.33333
15.75	189	1.018					3.078	1.25
15.8333	190	1.015					3.132	1.16667
15.9167	191	1.013					3.186	1.08333
16	192	1.01					3.24	1
16.0833	193	1.009					3.393	0.916667
16.1667	194	1.008					3.547	0.833333
16.25	195	1.008					3.7	0.75
16.3333	196	1.007					3.853	0.666667
16.4167	197	1.006					4.007	0.583333
16.5	198	1.005					4.16	0.5
16.5833	199	1.004					4.313	0.416667
16.6667	200	1.003					4.467	0.333333
16.75	201	1.003					4.62	0.25
16.8333	202	1.002					4.773	0.166667
16.9167	203	1.001					4.927	0.0833333
17	204	1					5.08	0

## Sheet: Height Multipliers
Boy			Girl				Years	Months	Boy M	Girl M
Years	Months	M	Years	Months	M		0	0	3.535	3.29
0	0	3.535	0	0	3.29
0.0833333	1	3.435	0.0833333	1	3.201
0.166667	2	3.335	0.166667	2	3.111
0.25	3	3.236	0.25	3	3.022
0.333333	4	3.136	0.333333	4	2.932
0.416667	5	3.036	0.416667	5	2.843
0.5	6	2.936	0.5	6	2.753
0.583333	7	2.836	0.583333	7	1.965
0.666667	8	2.736	0.666667	8	2.574
0.75	9	2.637	0.75	9	2.485
0.833333	10	2.537	0.833333	10	2.395
0.916667	11	2.437	0.916667	11	2.306
1	12	2.337	1	12	2.216
1.08333	13	2.313	1.08333	13	2.19
1.16667	14	2.288	1.16667	14	2.166
1.25	15	2.264	1.25	15	2.141
1.33333	16	2.24	1.33333	16	2.116
1.41667	17	2.215	1.41667	17	2.091
1.5	18	2.191	1.5	18	2.067
1.58333	19	2.167	1.58333	19	2.042
1.66667	20	2.142	1.66667	20	2.017
1.75	21	2.118	1.75	21	1.992
1.83333	22	2.094	1.83333	22	1.967
1.91667	23	2.069	1.91667	23	1.942
2	24	2.045	2	24	1.917
2.08333	25	2.03	2.08333	25	1.902
2.16667	26	2.014	2.16667	26	1.887
2.25	27	1.999	2.25	27	1.987
2.33333	28	1.983	2.33333	28	1.856
2.41667	29	1.968	2.41667	29	1.841
2.5	30	1.952	2.5	30	1.826
2.58333	31	1.937	2.58333	31	1.811
2.66667	32	1.921	2.66667	32	1.796
2.75	33	1.906	2.75	33	1.781
2.83333	34	1.89	2.83333	34	1.765
2.91667	35	1.875	2.91667	35	1.75
3	36	1.859	3	36	1.735
3.08333	37	1.848	3.08333	37	1.726
3.16667	38	1.838	3.16667	38	1.716
3.25	39	1.827	3.25	39	1.707
3.33333	40	1.816	3.33333	40	1.697
3.41667	41	1.806	3.41667	41	1.688
3.5	42	1.795	3.5	42	1.679
3.58333	43	1.784	3.58333	43	1.669
3.66667	44	1.774	3.66667	44	1.66
3.75	45	1.763	3.75	45	1.65
3.83333	46	1.752	3.83333	46	1.641
3.91667	47	1.742	3.91667	47	1.631
4	48	1.731	4	48	1.622
4.08333	49	1.722	4.08333	49	1.613
4.16667	50	1.714	4.16667	50	1.604
4.25	51	1.705	4.25	51	1.595
4.33333	52	1.696	4.33333	52	1.586
4.41667	53	1.688	4.41667	53	1.577
4.5	54	1.679	4.5	54	1.568
4.58333	55	1.67	4.58333	55	1.559
4.66667	56	1.662	4.66667	56	1.55
4.75	57	1.653	4.75	57	1.541
4.83333	58	1.644	4.83333	58	1.532
4.91667	59	1.636	4.91667	59	1.523
5	60	1.627	5	60	1.514
5.08333	61	1.619	5.08333	61	1.506
5.16667	62	1.612	5.16667	62	1.499
5.25	63	1.604	5.25	63	1.491
5.33333	64	1.596	5.33333	64	1.483
5.41667	65	1.589	5.41667	65	1.475
5.5	66	1.581	5.5	66	1.468
5.58333	67	1.573	5.58333	67	1.46
5.66667	68	1.566	5.66667	68	1.452
5.75	69	1.558	5.75	69	1.444
5.83333	70	1.55	5.83333	70	1.437
5.91667	71	1.543	5.91667	71	1.429
6	72	1.535	6	72	1.421
6.08333	73	1.528	6.08333	73	1.414
6.16667	74	1.522	6.16667	74	1.408
6.25	75	1.515	6.25	75	1.401
6.33333	76	1.508	6.33333	76	1.394
6.41667	77	1.502	6.41667	77	1.388
6.5	78	1.495	6.5	78	1.381
6.58333	79	1.488	6.58333	79	1.374
6.66667	80	1.482	6.66667	80	1.368
6.75	81	1.475	6.75	81	1.361
6.83333	82	1.468	6.83333	82	1.354
6.91667	83	1.462	6.91667	83	1.348
7	84	1.455	7	84	1.341
7.08333	85	1.449	7.08333	85	1.336
7.16667	86	1.443	7.16667	86	1.331
7.25	87	1.437	7.25	87	1.326
7.33333	88	1.431	7.33333	88	1.32
7.41667	89	1.425	7.41667	89	1.315
7.5	90	1.419	7.5	90	1.31
7.58333	91	1.413	7.58333	91	1.305
7.66667	92	1.407	7.66667	92	1.3
7.75	93	1.401	7.75	93	1.295
7.83333	94	1.395	7.83333	94	1.289
7.91667	95	1.389	7.91667	95	1.284
8	96	1.383	8	96	1.279
8.08333	97	1.378	8.08333	97	1.275
8.16667	98	1.373	8.16667	98	1.271
8.25	99	1.368	8.25	99	1.267
8.33333	100	1.363	8.33333	100	1.262
8.41667	101	1.358	8.41667	101	1.258
8.5	102	1.353	8.5	102	1.254
8.58333	103	1.347	8.58333	103	1.25
8.66667	104	1.342	8.66667	104	1.246
8.75	105	1.337	8.75	105	1.242
8.83333	106	1.332	8.83333	106	1.237
8.91667	107	1.327	8.91667	107	1.233
9	108	1.322	9	108	1.229
9.08333	109	1.318	9.08333	109	1.225
9.16667	110	1.315	9.16667	110	1.221
9.25	111	1.311	9.25	111	1.218
9.33333	112	1.307	9.33333	112	1.214
9.41667	113	1.304	9.41667	113	1.21
9.5	114	1.3	9.5	114	1.206
9.58333	115	1.296	9.58333	115	1.202
9.66667	116	1.293	9.66667	116	1.198
9.75	117	1.289	9.75	117	1.195
9.83333	118	1.285	9.83333	118	1.191
9.91667	119	1.282	9.91667	119	1.187
10	120	1.278	10	120	1.183
10.0833	121	1.274	10.0833	121	1.179
10.1667	122	1.271	10.1667	122	1.175
10.25	123	1.267	10.25	123	1.171
10.3333	124	1.264	10.3333	124	1.167
10.4167	125	1.26	10.4167	125	1.163
10.5	126	1.257	10.5	126	1.159
10.5833	127	1.253	10.5833	127	1.155
10.6667	128	1.249	10.6667	128	1.151
10.75	129	1.246	10.75	129	1.147
10.8333	130	1.242	10.8333	130	1.143
10.9167	131	1.239	10.9167	131	1.139
11	132	1.235	11	132	1.135
11.0833	133	1.231	11.0833	133	1.131
11.1667	134	1.227	11.1667	134	1.126
11.25	135	1.223	11.25	135	1.122
11.3333	136	1.219	11.3333	136	1.117
11.4167	137	1.215	11.4167	137	1.113
11.5	138	1.211	11.5	138	1.109
11.5833	139	1.206	11.5833	139	1.104
11.6667	140	1.202	11.6667	140	1.1
11.75	141	1.198	11.75	141	1.095
11.8333	142	1.194	11.8333	142	1.091
11.9167	143	1.19	11.9167	143	1.086
12	144	1.186	12	144	1.082
12.0833	145	1.182	12.0833	145	1.079
12.1667	146	1.178	12.1667	146	1.075
12.25	147	1.173	12.25	147	1.072
12.3333	148	1.169	12.3333	148	1.068
12.4167	149	1.165	12.4167	149	1.065
12.5	150	1.161	12.5	150	1.061
12.5833	151	1.156	12.5833	151	1.058
12.6667	152	1.152	12.6667	152	1.054
12.75	153	1.148	12.75	153	1.051
12.8333	154	1.144	12.8333	154	1.047
12.9167	155	1.139	12.9167	155	1.044
13	156	1.135	13	156	1.04
13.0833	157	1.131	13.0833	157	1.038
13.1667	158	1.126	13.1667	158	1.037
13.25	159	1.122	13.25	159	1.035
13.3333	160	1.117	13.3333	160	1.033
13.4167	161	1.113	13.4167	161	1.031
13.5	162	1.108	13.5	162	1.03
13.5833	163	1.104	13.5833	163	1.028
13.6667	164	1.099	13.6667	164	1.026
13.75	165	1.095	13.75	165	1.024
13.8333	166	1.09	13.8333	166	1.023
13.9167	167	1.086	13.9167	167	1.021
14	168	1.081	14	168	1.019
14.0833	169	1.078	14.0833	169	1.018
14.1667	170	1.075	14.1667	170	1.017
14.25	171	1.072	14.25	171	1.016
14.3333	172	1.069	14.3333	172	1.015
14.4167	173	1.066	14.4167	173	1.014
14.5	174	1.063	14.5	174	1.014
14.5833	175	1.059	14.5833	175	1.013
14.6667	176	1.056	14.6667	176	1.012
14.75	177	1.053	14.75	177	1.011
14.8333	178	1.05	14.8333	178	1.01
14.9167	179	1.047	14.9167	179	1.009
15	180	1.044	15	180	1.008
15.0833	181	1.042	15.0833	181	1.008
15.1667	182	1.04	15.1667	182	1.007
15.25	183	1.038	15.25	183	1.007
15.3333	184	1.036	15.3333	184	1.007
15.4167	185	1.034	15.4167	185	1.006
15.5	186	1.033	15.5	186	1.006
15.5833	187	1.031	15.5833	187	1.006
15.6667	188	1.029	15.6667	188	1.005
15.75	189	1.027	15.75	189	1.005
15.8333	190	1.025	15.8333	190	1.005
15.9167	191	1.023	15.9167	191	1.004
16	192	1.021	16	192	1.004
16.0833	193	1.02	16.0833	193	1.004
16.1667	194	1.019	16.1667	194	1.004
16.25	195	1.018	16.25	195	1.004
16.3333	196	1.017	16.3333	196	1.003
16.4167	197	1.016	16.4167	197	1.003
16.5	198	1.016	16.5	198	1.003
16.5833	199	1.015	16.5833	199	1.003
16.6667	200	1.014	16.6667	200	1.003
16.75	201	1.013	16.75	201	1.003
16.8333	202	1.012	16.8333	202	1.002
16.9167	203	1.011	16.9167	203	1.002
17	204	1.01	17	204	1.002
17.0833	205	1.01	17.0833	205
17.1667	206	1.009	17.1667	206
17.25	207	1.009	17.25	207
17.3333	208	1.008	17.3333	208
17.4167	209	1.008	17.4167	209
17.5	210	1.008	17.5	210
17.5833	211	1.007	17.5833	211
17.6667	212	1.007	17.6667	212
17.75	213	1.006	17.75	213
17.8333	214	1.006	17.8333	214
17.9167	215	1.005	17.9167	215
18	216	1.005	18	216
